# Supplementary material for: Relative Contribution of Blood Pressure and Renal Sympathetic Nerve Activity to Proximal Tubular Sodium Reabsorption via NHE3 Activity
Source: Int J Mol Sci. 2022 Dec 26;24(1):349. doi: 10.3390/ijms24010349 (PMC9820392; doi:10.3390/ijms24010349)
Supplement: Supplementary file 1 [file ijms-24-00349-s001.zip]

Archive with 1 entries (1 files):
- ijms-2075122-supplementary.pdf
